# Supplementary material for: Genomic Analysis of the Trehalose-6-Phosphate Synthase Family Involved in Trehalose Biosynthesis and Drought Response in Morus alba
Source: Curr Issues Mol Biol. 2026 Mar 28;48(4):356. doi: 10.3390/cimb48040356 (PMC13115105; doi:10.3390/cimb48040356)
Supplement: Supplementary file 1 [file cimb-48-00356-s001.zip]

Archive with 2 entries (2 files):
- Supplementary material Figures S1-S5.pdf
- Supplementary material Tables S1-S4.xls
