# Supplementary material for: Genomic Analysis of the Trehalose-6-Phosphate Synthase Family Involved in Trehalose Biosynthesis and Drought Response in Morus alba
Source: Curr Issues Mol Biol. 2026 Mar 28;48(4):356. doi: 10.3390/cimb48040356 (PMC13115105; doi:10.3390/cimb48040356)
Supplement: Supplementary file 1 [file cimb-48-00356-s001.zip › Supplementary material Tables S1-S4.xls]

## Sheet: Table S1
Table S1 . Identification of MaTPSs in M. alba.
Gene name	Gene ID	Chr.	Strand	Gene-start	Gene-end	CDS (bp)
MaTPS1	XM_010111093.2-1	Chr1	-	53745766	53749681	3915
MaTPS2	XM_010108314.2-0	Chr4	+	7667549	7672605	5056
MaTPS3	augTM-XM_024164783.1-0	Chr4	+	8228273	8237060	8787
MaTPS4	XM_010109153.2-0	Chr8	+	5679087	5684466	5379
MaTPS5	XM_010095147.2-0	Chr9	+	4000892	4025225	24333
MaTPS6	XM_010103822.2-0	Chr10	+	11158981	11163307	4326
MaTPS7	XM_024165958.1-0	Chr12	+	9063456	9071718	8262
MaTPS8	XM_010098655.2-0	Chr12	+	9063655	9071718	8063
MaTPS9	XM_010102190.2-0	Chr14	+	3118922	3124214	5292
MaTPS10	XM_024163568.1-0	Chr14	+	10354570	10358839	4269
MaTPS11	XM_010095013.2-0	Chr14	+	10354888	10358839	3951
Note: “+”: positive chain; ”-“: negative chain

## Sheet: Table S2
Table S2. Phosphorylation site analysis of MaTPSs protein family in M. alba.
Gene name	serine（aa）	threonine（aa）	tyrosine（aa）	Phosphorylation Site Count
MaTPS1	60	13	10	83
MaTPS2	62	13	6	81
MaTPS3	40	27	9	76
MaTPS4	59	19	8	86
MaTPS5	38	32	10	80
MaTPS6	46	14	13	73
MaTPS7	44	19	8	71
MaTPS8	44	19	8	71
MaTPS9	56	15	12	83
MaTPS10	43	22	7	72
MaTPS11	43	22	7	72

## Sheet: Table S3
Table S3. Predicted secondary structure and subcellular localization of the MaTPSs protein family in M. alba.
Gene name	α-Helix	Random Coil	Extended Strand	β-Sheet	Subcellular Localization
MaTPS1	0.3998	0.3765	0.1748	0.049	Chloroplast. Vacuole.
MaTPS2	0.4264	0.3563	0.1694	0.0479	Vacuole.
MaTPS3	0.4412	0.3568	0.1464	0.0556	Chloroplast. Vacuole.
MaTPS4	0.4192	0.3536	0.1792	0.048	Chloroplast. Vacuole.
MaTPS5	0.4306	0.3746	0.1356	0.0592	Chloroplast. Vacuole.
MaTPS6	0.4353	0.3488	0.172	0.0439	Cytoplasm. Vacuole.
MaTPS7	0.4154	0.3676	0.1762	0.0408	Chloroplast. Vacuole.
MaTPS8	0.4154	0.3676	0.1762	0.0408	Chloroplast. Vacuole.
MaTPS9	0.4181	0.3577	0.1777	0.0465	Chloroplast. Vacuole.
MaTPS10	0.4199	0.352	0.1708	0.0573	Chloroplast. Vacuole.
MaTPS11	0.4199	0.352	0.1708	0.0573	Chloroplast. Vacuole.

## Sheet: Table S4
Table S4. Genes fpkm expression
	gene_id	chr	gene_name	EntrezID	transcript_id	GO	KEGG	KO_ENTRY	EC	Description	trans_type	FPKM.CK1	FPKM.CK2	FPKM.CK3	FPKM.D1	FPKM.D2	FPKM.D3	count.CK1	count.CK2	count.CK3	count.D1	count.D2	count.D3
Actin	M.alba_G0016411	Chr7	LOC21393119	21346	XM_010113615.2-0	GO:0003779(actin binding);GO:0005622(intracellular);GO:0005737(cytoplasm);GO:0015629(actin cytoskeleton);GO:0030042(actin filament depolymerization)	NA	NA	NA	actin-depolymerizing factor [Morus notabilis]	NA	41.5463	40.856	41.9056	49.2642	50.7902	48.4184	2201	2860	2437	2852	4023	3700
MaTPS1	M.alba_G0000855	Chr1	LOC21395194	1084	XM_010111093.2-1	GO:0003825(alpha,alpha-trehalose-phosphate synthase (UDP-forming) activity);GO:0004805(trehalose-phosphatase activity);GO:0005634(nucleus);GO:0005739(mitochondrion);GO:0005829(cytosol);GO:0005992(trehalose biosynthetic process);GO:0016757(transferase activity, transferring glycosyl groups);GO:0016791(phosphatase activity);GO:0070413(trehalose metabolism in response to stress)	00500(Starch and sucrose metabolism)	K16055	EC:2.4.1.15;EC:3.1.3.12	probable alpha,alpha-trehalose-phosphate synthase [UDP-forming] 11 [Morus notabilis]	NA	3.51818	2.97658	3.34363	4.18332	4.62508	4.88039	630	704	657	818	1237	1260
MaTPS2	M.alba_G0010818	Chr4	LOC21388334	14057	XM_010108314.2-0	GO:0003825(alpha,alpha-trehalose-phosphate synthase (UDP-forming) activity);GO:0004805(trehalose-phosphatase activity);GO:0005634(nucleus);GO:0005829(cytosol);GO:0005992(trehalose biosynthetic process);GO:0016757(transferase activity, transferring glycosyl groups);GO:0016791(phosphatase activity);GO:0070413(trehalose metabolism in response to stress)	00500(Starch and sucrose metabolism)	K16055	EC:2.4.1.15;EC:3.1.3.12	probable alpha,alpha-trehalose-phosphate synthase [UDP-forming] 7 [Morus notabilis]	NA	27.5544	27.0203	26.1828	40.8687	39.8214	39.6153	5933	7686	6187	9615	12818	12303
MaTPS3	M.alba_G0010856	Chr4	LOC21398701	14102	augTM-XM_024164783.1-0	GO:0003825(alpha,alpha-trehalose-phosphate synthase (UDP-forming) activity);GO:0005576(extracellular region);GO:0005618(cell wall);GO:0005737(cytoplasm);GO:0005773(vacuole);GO:0005991(trehalose metabolic process);GO:0005992(trehalose biosynthetic process);GO:0009793(embryo development ending in seed dormancy);GO:0009832(plant-type cell wall biogenesis);GO:0010182(sugar mediated signaling pathway)…	00500(Starch and sucrose metabolism)	K16055	EC:2.4.1.15;EC:3.1.3.12	alpha,alpha-trehalose-phosphate synthase [UDP-forming] 1 [Morus notabilis]	NA	78.0124	79.9502	81.7323	47.6056	48.5009	47.106	13871	18779	15948	9249	12892	12081
MaTPS4	M.alba_G0018302	Chr8	LOC21385703	23826	XM_010109153.2-0	GO:0003825(alpha,alpha-trehalose-phosphate synthase (UDP-forming) activity);GO:0004805(trehalose-phosphatase activity);GO:0005634(nucleus);GO:0005737(cytoplasm);GO:0005992(trehalose biosynthetic process);GO:0016757(transferase activity, transferring glycosyl groups);GO:0016791(phosphatase activity);GO:0070413(trehalose metabolism in response to stress)	00500(Starch and sucrose metabolism)	K16055	EC:2.4.1.15;EC:3.1.3.12	probable alpha,alpha-trehalose-phosphate synthase [UDP-forming] 9 [Morus notabilis]	NA	5.78338	5.85956	5.6974	30.9047	31.9414	31.8484	1156	1547	1250	6747	9540	9178
MaTPS5	M.alba_G0019241	Chr9	LOC21400504	25055	XM_010095147.2-0	GO:0003825(alpha,alpha-trehalose-phosphate synthase (UDP-forming) activity);GO:0005576(extracellular region);GO:0005618(cell wall);GO:0005737(cytoplasm);GO:0005773(vacuole);GO:0005991(trehalose metabolic process);GO:0005992(trehalose biosynthetic process);GO:0009793(embryo development ending in seed dormancy);GO:0009832(plant-type cell wall biogenesis);GO:0010182(sugar mediated signaling pathway)…	00500(Starch and sucrose metabolism)	K16055	EC:2.4.1.15;EC:3.1.3.12	alpha,alpha-trehalose-phosphate synthase [UDP-forming] 1 [Morus notabilis]	NA	13.9433	16.1771	16.422	10.3254	10.6783	10.3067	2620	4015	3386	2120	2999	2793
MaTPS6	M.alba_G0002324	Chr10	LOC21404217	2995	XM_010103822.2-0	GO:0003825(alpha,alpha-trehalose-phosphate synthase (UDP-forming) activity);GO:0004805(trehalose-phosphatase activity);GO:0005634(nucleus);GO:0005829(cytosol);GO:0005992(trehalose biosynthetic process);GO:0016757(transferase activity, transferring glycosyl groups);GO:0016791(phosphatase activity);GO:0070413(trehalose metabolism in response to stress)	00500(Starch and sucrose metabolism)	K16055	EC:2.4.1.15;EC:3.1.3.12	probable alpha,alpha-trehalose-phosphate synthase [UDP-forming] 7 [Morus notabilis]	NA	0.661084	0.568569	0.369924	0.424322	0.335783	0.413233	120	137	74	85	91	109
MaTPS7	M.alba_G0004817	Chr12	LOC21400758	6306;6307	XM_024165958.1-0;XM_010098655.2-0	GO:0003825(alpha,alpha-trehalose-phosphate synthase (UDP-forming) activity);GO:0004805(trehalose-phosphatase activity);GO:0005737(cytoplasm);GO:0005992(trehalose biosynthetic process);GO:0016757(transferase activity, transferring glycosyl groups);GO:0016791(phosphatase activity);GO:0070413(trehalose metabolism in response to stress);GO:0070413(trehalose metabolism in response to stress)	00500(Starch and sucrose metabolism);00500(Starch and sucrose metabolism)	K16055	EC:2.4.1.15;EC:3.1.3.12	alpha,alpha-trehalose-phosphate synthase [UDP-forming] 5 [Morus notabilis]	NA	23.7557	24.1952	23.306	19.7387	20.7798	20.6333	4272	5748	4600	3880	5587	5353
MaTPS8	M.alba_G0004817	Chr12	LOC21400758	6306;6307	XM_024165958.1-0;XM_010098655.2-0	GO:0003825(alpha,alpha-trehalose-phosphate synthase (UDP-forming) activity);GO:0004805(trehalose-phosphatase activity);GO:0005737(cytoplasm);GO:0005992(trehalose biosynthetic process);GO:0016757(transferase activity, transferring glycosyl groups);GO:0016791(phosphatase activity);GO:0070413(trehalose metabolism in response to stress);GO:0070413(trehalose metabolism in response to stress)	00500(Starch and sucrose metabolism);00500(Starch and sucrose metabolism)	K16055	EC:2.4.1.15;EC:3.1.3.12	alpha,alpha-trehalose-phosphate synthase [UDP-forming] 5 [Morus notabilis]	NA	23.7557	24.1952	23.306	19.7387	20.7798	20.6333	4272	5748	4600	3880	5587	5353
MaTPS9	M.alba_G0007071	Chr14	LOC21410413	9171	XM_010102190.2-0	GO:0003825(alpha,alpha-trehalose-phosphate synthase (UDP-forming) activity);GO:0004805(trehalose-phosphatase activity);GO:0005634(nucleus);GO:0005737(cytoplasm);GO:0005992(trehalose biosynthetic process);GO:0016757(transferase activity, transferring glycosyl groups);GO:0016791(phosphatase activity);GO:0070413(trehalose metabolism in response to stress)	00500(Starch and sucrose metabolism)	K16055	EC:2.4.1.15;EC:3.1.3.12	probable alpha,alpha-trehalose-phosphate synthase [UDP-forming] 9 [Morus notabilis]	NA	7.89445	8.79322	8.45896	18.7015	18.8801	18.7852	1712	2519	2013	4431	6120	5875
MaTPS10	M.alba_G0007705	Chr14	LOC21390193	9990;9991	XM_024163568.1-0;XM_010095013.2-0	GO:0003825(alpha,alpha-trehalose-phosphate synthase (UDP-forming) activity);GO:0004805(trehalose-phosphatase activity);GO:0005737(cytoplasm);GO:0005739(mitochondrion);GO:0005992(trehalose biosynthetic process);GO:0016757(transferase activity, transferring glycosyl groups);GO:0070413(trehalose metabolism in response to stress);GO:0070413(trehalose metabolism in response to stress)	00500(Starch and sucrose metabolism);00500(Starch and sucrose metabolism)	K16055	EC:2.4.1.15;EC:3.1.3.12	alpha,alpha-trehalose-phosphate synthase [UDP-forming] 6 [Morus notabilis]	NA	12.1155	9.965	10.476	24.0979	24.3953	24.9264	2547	2767	2417	5533	7663	7556
MaTPS11	M.alba_G0007705	Chr14	LOC21390193	9990;9991	XM_024163568.1-0;XM_010095013.2-0	GO:0003825(alpha,alpha-trehalose-phosphate synthase (UDP-forming) activity);GO:0004805(trehalose-phosphatase activity);GO:0005737(cytoplasm);GO:0005739(mitochondrion);GO:0005992(trehalose biosynthetic process);GO:0016757(transferase activity, transferring glycosyl groups);GO:0070413(trehalose metabolism in response to stress);GO:0070413(trehalose metabolism in response to stress)	00500(Starch and sucrose metabolism);00500(Starch and sucrose metabolism)	K16055	EC:2.4.1.15;EC:3.1.3.12	alpha,alpha-trehalose-phosphate synthase [UDP-forming] 6 [Morus notabilis]	NA	12.1155	9.965	10.476	24.0979	24.3953	24.9264	2547	2767	2417	5533	7663	7556
